# Supplementary material for: Harmonisation of Dietary Intake Data in Pregnant Women: Data from the Brazilian Maternal and Child Nutrition Consortium—BMCNC
Source: Nutrients. 2026 Jun 24;18(13):2068. doi: 10.3390/nu18132068 (PMC13362956; doi:10.3390/nu18132068)
Supplement: Supplementary file 1 [file nutrients-18-02068-s001.zip]

Archive with 2 entries (2 files):
- Figure Suplementary 1.pdf
- nutrients-4266925-supplementary (1).pdf
